# Supplementary material for: CIRCUST: A novel methodology for temporal order reconstruction of molecular rhythms; validation and application towards a daily rhythm gene expression atlas in humans
Source: PLoS Comput Biol. 2023 Sep 28;19(9):e1011510. doi: 10.1371/journal.pcbi.1011510 (PMC10564179; doi:10.1371/journal.pcbi.1011510)
Supplement: S1 Data — Atlas of robust human molecular rhythms for 34 human tissues. (XLSX) [file pcbi.1011510.s002.xlsx]

## Sheet: Adipose - Subcutaneous
TOP.Gene

## Sheet: Adipose - Visceral (Omentum)
TOP.Gene

## Sheet: Adrenal Gland
TOP.Gene

## Sheet: Artery - Aorta
TOP.Gene

## Sheet: Artery - Coronary
TOP.Gene

## Sheet: Artery - Tibial
TOP.Gene

## Sheet: Breast - Mammary Tissue
TOP.Gene

## Sheet: Colon - Sigmoid
TOP.Gene

## Sheet: Colon - Transverse
TOP.Gene

## Sheet: Esophagus - Gastroesophageal Ju
TOP.Gene

[truncated: 24 more sheets: Esophagus - Mucosa, Esophagus - Muscularis, Heart - Atrial Appendage, Heart - Left Ventricle, Kidney - Cortex, Liver, Lung, Minor Salivary Gland, Muscle - Skeletal, Nerve - Tibial, Ovary, Pancreas, Pituitary, Prostate, Skin - Not Sun Exposed (Suprapu, Skin - Sun Exposed (Lower leg), Small Intestine - Terminal Ileu, Spleen, Stomach, Testis …]
